# Supplementary material for: Surprisingly long lifetime of methacrolein oxide, an isoprene derived Criegee intermediate, under humid conditions
Source: Commun Chem. 2021 Feb 5;4:12. doi: 10.1038/s42004-021-00451-z (PMC9814537; doi:10.1038/s42004-021-00451-z)
Supplement: Supplementary file 3 — Supplementary Data 1 [file 42004_2021_451_MOESM3_ESM.xlsx]

## Sheet: Sheet1
anti-trans MACRO
C	0.375031	0.463072	-0.122636
H	0.862698	1.41513	-0.30275
O	1.08333	-0.578965	-0.251465
O	2.39365	-0.425442	-0.60375
C	-1.00813	0.339304	0.247147
C	-1.71933	1.47406	0.371659
H	-1.27096	2.44305	0.200896
H	-2.76394	1.45528	0.646848
C	-1.58029	-1.03338	0.472496
H	-1.48695	-1.64517	-0.425153
H	-1.04255	-1.55275	1.26614
H	-2.63103	-0.969914	0.745113
anti-cis MACRO
C	-0.501703	-0.151632	-0.111266
H	-1.35946	-0.797339	-0.271354
O	-0.707442	1.09019	-0.2385
O	-1.96587	1.50733	-0.560184
C	0.809248	-0.664878	0.228798
C	1.85864	0.149076	0.423139
H	2.82932	-0.252066	0.676293
H	1.76888	1.22168	0.333906
C	0.899038	-2.16641	0.345306
H	0.223114	-2.54342	1.11505
H	0.624053	-2.65196	-0.592858
H	1.91002	-2.47336	0.602151
syn-trans MACRO
C	0.705602	0.523428	-0.323289
H	1.67966	0.784897	-0.719776
O	-0.015937	1.55741	-0.175532
O	-1.28749	1.4693	0.311958
C	0.407282	-0.861907	-0.046651
C	1.41249	-1.71677	-0.322135
H	1.30465	-2.77888	-0.155363
H	2.35938	-1.37596	-0.7179
C	-0.913235	-1.32948	0.504375
H	-1.1248	-0.858259	1.46127
H	-1.73129	-1.05103	-0.155715
H	-0.895117	-2.41179	0.626598
syn-cis MACRO
C	0.605348	0.589698	-0.240335
H	1.57546	0.949754	-0.563343
O	-0.205511	1.56696	-0.111794
O	-1.48764	1.35543	0.285894
C	0.400246	-0.812654	-0.025261
C	-0.77639	-1.33912	0.376155
H	-0.857113	-2.40944	0.518132
H	-1.63058	-0.711226	0.555769
C	1.61984	-1.67179	-0.285749
H	1.96222	-1.57498	-1.31749
H	2.45143	-1.38975	0.362328
H	1.3938	-2.71991	-0.104348
anti-trans MACRO 1a PC
C	-0.062688	-0.113837	-0.063083
O	-0.270391	1.08607	0.282283
O	0.744596	2.0092	0.126718
C	-1.1198	-1.0756	0.105088
C	-0.853288	-2.33654	-0.277822
H	0.108402	-2.60763	-0.690933
H	-1.59164	-3.1202	-0.185122
O	2.75301	0.599607	-1.15942
H	3.26339	1.05884	-1.82973
H	2.1741	1.27001	-0.739184
C	-2.43343	-0.632052	0.686173
H	-2.29528	-0.212985	1.68322
H	-2.88456	0.149741	0.074523
H	-3.12536	-1.46834	0.751078
H	0.906074	-0.368624	-0.483265
anti-cis MACRO 1a PC
C	0.009435	-0.108878	0.199699
O	-0.179666	1.11139	0.464754
O	0.884325	1.98374	0.340377
C	-1.07402	-1.06751	0.309461
C	-2.29979	-0.695686	0.707868
H	-2.52747	0.329438	0.960764
H	-3.09851	-1.41907	0.786916
O	2.28056	0.744296	-1.68931
H	2.46705	1.27225	-2.4686
H	1.91104	1.36033	-1.02226
C	-0.712166	-2.48534	-0.054584
H	-0.346693	-2.54497	-1.081
H	0.079702	-2.86754	0.592047
H	-1.57497	-3.1402	0.040575
H	1.0028	-0.39966	-0.125567
syn-trans MACRO 1a PC
C	-0.818056	-0.772157	0.478222
O	-1.42748	0.336533	0.506241
O	-0.72574	1.52718	0.464786
C	0.593713	-1.07133	0.427721
C	0.863755	-2.39232	0.427674
H	0.080059	-3.13691	0.454275
H	1.88162	-2.75383	0.397056
O	0.050216	1.49893	-2.18578
H	-0.370191	2.15589	-2.74478
H	-0.284862	1.66761	-1.28168
C	1.67738	-0.029282	0.379883
H	1.62305	0.53759	-0.547812
H	1.57197	0.683464	1.19336
H	2.64949	-0.516331	0.443822
H	-1.52268	-1.59593	0.511873
syn-cis MACRO 1a PC
C	-0.520068	-0.911533	-0.012712
O	-0.884962	0.224295	-0.457157
O	0.043912	1.19936	-0.6959
C	0.786404	-1.40723	0.309549
C	1.91156	-0.673737	0.174476
H	1.87565	0.337853	-0.187783
H	2.86563	-1.11449	0.43412
O	-1.43389	3.17402	-2.13738
H	-1.53234	3.91385	-1.53421
H	-0.921017	2.51061	-1.64081
C	0.807687	-2.8341	0.815806
H	0.215073	-2.94243	1.72568
H	0.400636	-3.52485	0.075601
H	1.82563	-3.14379	1.03957
H	-1.38462	-1.5534	0.116082
anti-trans MACRO 2a PC
C	0.263481	-0.128793	-0.585659
O	-0.45492	-1.13864	-0.833623
O	-1.83174	-0.94918	-0.91697
C	1.68895	-0.287501	-0.480292
C	2.37503	0.81908	-0.141977
H	1.86393	1.75349	0.04668
H	3.45028	0.798581	-0.031292
O	-2.60855	0.769397	1.01417
H	-2.89607	0.269872	1.78138
H	-2.39326	0.106701	0.309417
O	-0.610196	2.65019	0.750624
H	-0.98169	3.4997	0.501606
H	-1.37706	2.08511	0.977814
C	2.30902	-1.63359	-0.729968
H	1.91917	-2.37643	-0.033313
H	2.0767	-1.98937	-1.73419
H	3.38959	-1.58412	-0.618045
H	-0.213459	0.836896	-0.445698
anti-trans MACRO 2b PC
C	0.563822	-0.545182	0.41811
O	-0.384832	-1.06994	-0.222701
O	-1.50828	-1.44378	0.523754
C	1.7727	-0.181175	-0.273587
C	2.78307	0.274181	0.483297
H	2.68316	0.375179	1.55498
H	3.72852	0.561826	0.045946
O	-3.02336	0.779925	0.333983
H	-3.58326	0.737805	-0.444707
H	-2.57453	-0.099867	0.392897
O	-0.582087	2.06955	0.320598
H	-0.603836	2.8657	0.856268
H	-1.5068	1.74418	0.297543
C	1.82912	-0.323177	-1.76749
H	1.61824	-1.34814	-2.07316
H	1.07736	0.314009	-2.23409
H	2.80978	-0.039969	-2.14244
H	0.433349	-0.416437	1.48591
anti-cis MACRO 2a PC
C	0.396328	-0.581625	0.286884
O	-0.478222	-1.1925	-0.380992
O	-1.70305	-1.43124	0.250231
C	1.71747	-0.327173	-0.259446
C	2.07125	-0.812222	-1.45788
H	1.39129	-1.40229	-2.05475
H	3.05622	-0.624682	-1.86098
O	-2.87115	1.00784	0.197374
H	-3.52481	1.05797	0.898863
H	-2.55193	0.071059	0.18952
O	-0.392147	2.16387	0.481673
H	-0.297603	2.85346	-0.179863
H	-1.32598	1.86824	0.413089
C	2.6259	0.493474	0.617378
H	2.16029	1.45026	0.853461
H	2.82306	-0.016413	1.56261
H	3.57874	0.672871	0.124797
H	0.123383	-0.27673	1.29013
anti-cis MACRO 2b PC
C	0.427693	-0.350779	0.347284
O	0.028056	-1.47735	-0.055459
O	-1.28053	-1.84391	0.243906
C	1.77569	0.10643	0.062256
C	2.63058	-0.652511	-0.639912
H	2.35065	-1.62654	-1.01382
H	3.63116	-0.304447	-0.853028
O	-2.84367	0.15404	-0.67855
H	-3.07143	-0.03651	-1.59131
H	-2.34076	-0.632297	-0.349206
O	-1.31358	2.25738	0.235044
H	-1.85048	2.90241	0.700858
H	-1.94629	1.61971	-0.155556
C	2.11341	1.47276	0.600963
H	1.38121	2.20824	0.266994
H	2.09571	1.47583	1.69263
H	3.10461	1.78006	0.275788
H	-0.276593	0.271474	0.89104
syn-trans MACRO 2a PC
C	-0.832441	-0.422226	0.893001
O	0.332694	-0.859775	1.10332
O	1.10015	-1.33605	0.045715
O	2.91217	0.688328	0.055272
H	3.49554	0.633283	-0.70505
H	2.38571	-0.146962	0.055927
O	0.557531	2.1896	0.012448
H	0.675507	3.07653	0.359217
H	1.45039	1.78957	0.005911
C	-1.58886	-0.313537	-0.332437
C	-2.87677	0.030364	-0.143797
H	-3.28175	0.21067	0.842427
H	-3.55411	0.139467	-0.978764
C	-1.00147	-0.529798	-1.69862
H	-0.177085	0.161349	-1.86011
H	-0.602136	-1.53465	-1.8032
H	-1.76604	-0.355161	-2.4545
H	-1.29898	-0.110969	1.82086
syn-trans MACRO 2b PC
C	-0.768833	-0.334984	0.84161
O	0.374867	-0.810244	1.08034
O	1.11633	-1.3942	0.052105
O	2.74532	0.732012	-0.342085
H	3.54712	0.669848	0.182329
H	2.27212	-0.126213	-0.215174
O	0.565739	2.25479	0.517923
H	0.506785	3.06983	0.014594
H	1.40317	1.83423	0.235062
C	-1.53838	-0.315866	-0.381472
C	-2.7833	0.17288	-0.228463
H	-3.14456	0.525322	0.727585
H	-3.4668	0.233387	-1.06349
C	-1.01453	-0.787879	-1.70971
H	-0.128606	-0.224565	-1.99418
H	-0.715275	-1.83173	-1.66587
H	-1.78302	-0.657969	-2.47071
H	-1.2037	0.095218	1.73596
syn-cis MACRO 2a PC
C	1.02414	-0.519105	-0.02185
O	0.328966	-1.30938	-0.72989
O	-0.927244	-1.70841	-0.295879
C	0.770714	0.052672	1.27306
C	-0.265236	-0.318956	2.04975
H	-0.975562	-1.05321	1.71328
H	-0.378209	0.12315	3.03147
O	-2.13055	0.368759	-1.65796
H	-2.97703	0.600463	-1.26886
H	-1.84345	-0.457838	-1.20846
O	0.125656	1.99202	-1.26783
H	0.332014	2.42143	-2.10138
H	-0.711591	1.51132	-1.42811
C	1.77359	1.10119	1.69434
H	2.79387	0.714086	1.66998
H	1.7222	1.95688	1.02042
H	1.56689	1.44382	2.7056
H	1.95031	-0.27873	-0.530787
syn-cis MACRO 2b PC
C	-0.576815	0.128811	0.979777
O	0.300346	-0.752321	1.22995
O	0.484195	-1.81604	0.357593
O	2.56222	-0.560923	-0.927964
H	3.40233	-0.813323	-0.537112
H	1.88932	-1.14392	-0.508622
O	1.42344	1.90642	-0.201317
H	1.61808	2.56627	-0.870655
H	1.90403	1.10235	-0.484475
C	-1.53012	0.227062	-0.091284
C	-1.71071	-0.741588	-1.0101
H	-1.1206	-1.64047	-0.992442
H	-2.46509	-0.613042	-1.77592
C	-2.32313	1.51399	-0.09619
H	-2.87498	1.64868	0.835821
H	-1.65796	2.37022	-0.213792
H	-3.03865	1.51946	-0.915102
H	-0.551596	0.904449	1.73647
anti-trans MACRO 1a TS
C	1.67919	-0.146783	-0.011276
O	1.42647	1.04666	0.4134
O	2.67322	1.78714	0.349785
C	0.54629	-0.991791	-0.379915
C	0.734966	-2.31457	-0.344851
H	1.68559	-2.7428	-0.056903
H	-0.05599	-3.00452	-0.603637
O	2.56161	0.533693	-1.67272
H	3.34162	0.004685	-1.86717
H	2.84002	1.29312	-0.859984
C	-0.735517	-0.321325	-0.779222
H	-1.11687	0.303775	0.028428
H	-0.565929	0.332194	-1.63553
H	-1.4916	-1.05855	-1.03982
H	2.61249	-0.599679	0.299677
anti-trans MACRO 1b TS
C	1.65606	-0.11893	-0.03879
O	1.40634	1.08692	0.360766
O	2.64343	1.83355	0.245824
C	0.512725	-0.980185	-0.329284
C	0.743916	-2.2951	-0.397599
H	1.73524	-2.70103	-0.250983
H	-0.049895	-2.99703	-0.612016
O	2.65856	0.430597	-1.68181
H	2.03908	0.779271	-2.33223
H	2.85068	1.26823	-0.909523
C	-0.833908	-0.344691	-0.532771
H	-1.13568	0.221017	0.348917
H	-0.812239	0.360121	-1.36519
H	-1.58768	-1.10142	-0.738109
H	2.60279	-0.559764	0.242732
anti-cis MACRO 1a TS
C	1.68602	-0.140412	0.083961
O	1.44253	1.06673	0.471997
O	2.66143	1.82876	0.271268
C	0.56092	-1.03956	-0.175759
C	-0.666391	-0.536496	-0.332014
H	-0.845289	0.527713	-0.293915
H	-1.51498	-1.18357	-0.504947
O	2.47646	0.452661	-1.67
H	3.2772	-0.043226	-1.86941
H	2.76408	1.26477	-0.92155
C	0.892365	-2.50449	-0.259773
H	1.60476	-2.69427	-1.06533
H	1.34463	-2.86462	0.666366
H	-0.000657	-3.09417	-0.453758
H	2.65412	-0.550335	0.344886
anti-cis MACRO 1b TS
C	0.077495	0.015569	0.602572
O	-0.422622	-0.979209	-0.05145
O	-1.86431	-0.798806	-0.043364
C	1.50628	0.317428	0.463152
C	2.22833	-0.283842	-0.486702
H	1.78025	-0.98564	-1.17491
H	3.28721	-0.09004	-0.586165
O	-1.0217	1.43498	-0.285281
H	-0.686054	1.53712	-1.18311
H	-1.67114	0.517343	-0.283768
C	2.05671	1.31722	1.44254
H	1.51179	2.26028	1.37493
H	1.95592	0.958935	2.469
H	3.1096	1.51145	1.25122
H	-0.450723	0.336083	1.49168
syn-trans MACRO 1a TS
C	1.94765	-0.089673	-0.321111
O	1.32683	0.873111	0.286669
O	2.15033	2.06799	0.187154
C	3.31338	-0.554951	-0.022629
C	3.6095	-1.78488	-0.462572
H	2.90563	-2.36935	-1.03992
H	4.56681	-2.24072	-0.252174
O	2.23703	0.985149	-1.95697
H	3.12741	0.818168	-2.2822
H	2.30541	1.74051	-1.15359
C	4.25981	0.25974	0.81483
H	4.6356	1.12435	0.271412
H	3.75487	0.654099	1.69447
H	5.0998	-0.35998	1.1257
H	1.25819	-0.846328	-0.68282
syn-trans MACRO 1b TS
C	1.93937	-0.063795	-0.38882
O	1.26719	0.863533	0.225781
O	2.03387	2.09769	0.163967
C	3.31628	-0.48629	-0.099986
C	3.60015	-1.74868	-0.443862
H	2.87991	-2.38132	-0.944636
H	4.56711	-2.1829	-0.23244
O	2.35008	1.06996	-1.98184
H	1.53179	1.16154	-2.48336
H	2.28626	1.80399	-1.14176
C	4.29775	0.405689	0.604146
H	4.61092	1.22417	-0.041435
H	3.85107	0.860485	1.48558
H	5.17435	-0.171223	0.895492
H	1.28388	-0.845433	-0.763508
syn-cis MACRO 1a TS
C	1.96026	-0.053768	-0.160272
O	1.55296	0.975883	0.507158
O	2.43563	2.09879	0.212901
C	3.31148	-0.647962	-0.163912
C	4.30676	-0.135772	0.563655
H	4.18708	0.797872	1.09097
H	5.25361	-0.654516	0.633348
O	2.01796	0.951987	-1.87009
H	2.8262	0.739683	-2.34817
H	2.29789	1.71517	-1.11376
C	3.42658	-1.93038	-0.948494
H	2.72416	-2.68365	-0.584775
H	3.20075	-1.7741	-2.00552
H	4.43131	-2.33963	-0.873476
H	1.14378	-0.75226	-0.333166
syn-cis MACRO 1b TS
C	0.034599	0.309289	0.817918
O	0.672178	-0.815249	0.768819
O	0.827765	-1.19622	-0.632224
O	1.16707	1.19855	-0.571689
H	2.03836	1.34974	-0.186903
H	1.15037	0.1318	-0.876196
C	-1.25359	0.638803	0.185324
C	-1.98547	-0.308812	-0.40319
H	-1.60161	-1.30733	-0.543331
H	-2.98252	-0.086522	-0.758606
C	-1.70463	2.06258	0.363012
H	-1.68962	2.36148	1.41396
H	-1.04147	2.73826	-0.177983
H	-2.71681	2.1954	-0.012201
H	0.256339	0.850417	1.73729
anti-trans MACRO 2a TS
C	0.560344	-0.319354	0.217092
O	-0.258641	-1.14536	-0.34275
O	-1.4405	-1.36989	0.471531
C	1.89029	-0.219442	-0.416519
C	2.90591	0.20214	0.33776
H	2.76419	0.485711	1.37145
H	3.90828	0.276073	-0.060567
O	-2.48593	0.724237	-0.151415
H	-3.06432	1.06669	0.534446
H	-2.11506	-0.318399	0.155243
O	-0.164526	1.4294	-0.026759
H	0.123727	1.75929	-0.884746
H	-1.26374	1.22624	-0.089162
C	2.02044	-0.633538	-1.85575
H	1.73362	-1.67718	-1.9856
H	1.36132	-0.048924	-2.50025
H	3.04419	-0.504173	-2.19951
H	0.4697	-0.196433	1.28749
anti-trans MACRO 2b TS
C	0.568046	-0.278979	0.152398
O	-0.237259	-1.09275	-0.438724
O	-1.37831	-1.42235	0.4032
C	1.8799	-0.074	-0.487369
C	2.91986	0.169326	0.311469
H	2.81003	0.229483	1.38597
H	3.91505	0.30596	-0.088037
O	-2.52861	0.684225	0.097101
H	-3.0623	0.714311	-0.700649
H	-2.10061	-0.368284	0.225866
O	-0.232619	1.43507	-0.151527
H	0.008266	2.04243	0.556447
H	-1.32342	1.20536	-0.067269
C	1.95659	-0.177879	-1.98178
H	1.62069	-1.15837	-2.32007
H	1.30546	0.563854	-2.44541
H	2.97559	-0.017529	-2.32683
H	0.487397	-0.230295	1.23114
anti-trans MACRO 2c TS
C	0.533897	0.141753	0.682699
H	0.130695	0.560633	1.5963
O	0.074469	-1.01178	0.33778
O	-1.21601	-1.27727	0.953863
C	1.93191	0.424719	0.309915
C	2.64179	1.19783	1.13283
H	2.21214	1.61519	2.03369
H	3.67894	1.42767	0.93247
O	-2.42355	0.050336	-0.671552
H	-3.24359	0.410358	-0.325899
H	-1.96569	-0.658234	0.107029
O	-0.383486	1.35345	-0.473921
H	-0.487869	2.20446	-0.035527
H	-1.38828	0.873791	-0.599561
C	2.45923	-0.193118	-0.951035
H	2.39059	-1.28032	-0.908035
H	1.86712	0.132695	-1.80672
H	3.49775	0.087549	-1.11188
anti-trans MACRO 2d TS
C	-0.141705	0.957174	0.500102
O	0.268275	-0.033834	1.22006
O	0.112001	-1.30426	0.529655
O	1.92574	-0.987636	-1.03977
H	2.77875	-1.25757	-0.691838
H	1.10841	-1.25414	-0.282807
O	1.22409	1.32277	-0.774586
H	1.8821	1.88416	-0.35128
H	1.67044	0.311301	-0.94154
C	-0.279746	2.24403	1.21166
C	-1.12068	3.14557	0.703919
H	-1.66671	2.95887	-0.210361
H	-1.28436	4.09721	1.19026
C	0.503156	2.43944	2.48011
H	0.238981	1.68265	3.21885
H	1.57669	2.34238	2.30646
H	0.310327	3.42397	2.90021
H	-0.822762	0.720139	-0.305764
anti-cis MACRO 2a TS
C	0.511227	-0.382689	0.08506
O	-0.319851	-1.05354	-0.633668
O	-1.53673	-1.37373	0.099324
C	1.89472	-0.225049	-0.425686
C	2.23088	-0.714496	-1.61934
H	1.5135	-1.22567	-2.24415
H	3.24308	-0.624162	-1.98819
O	-2.43737	0.883878	0.050499
H	-2.94388	1.08835	0.840214
H	-2.14091	-0.205474	0.075906
O	-0.063214	1.435	0.07613
H	0.150728	1.76071	-0.806411
H	-1.16093	1.30252	0.10109
C	2.85526	0.465287	0.50348
H	2.50842	1.4678	0.754307
H	2.94988	-0.08508	1.44225
H	3.8426	0.537871	0.052893
H	0.352752	-0.42585	1.15575
anti-cis MACRO 2b TS
C	0.556456	0.019586	0.55612
O	0.073473	-0.946111	-0.141742
O	-1.1409	-1.48463	0.457759
C	1.91855	0.490343	0.22216
C	2.66399	-0.194594	-0.644477
H	2.28799	-1.07594	-1.14167
H	3.67661	0.113136	-0.864983
O	-2.52812	0.297617	-0.40943
H	-2.76051	0.180474	-1.33378
H	-1.98356	-0.629326	-0.038908
O	-0.490083	1.55035	0.03952
H	-0.675979	2.1043	0.806227
H	-1.45829	1.06276	-0.231812
C	2.39959	1.71115	0.955848
H	1.85398	2.59812	0.632556
H	2.2564	1.6092	2.03408
H	3.45862	1.8767	0.771478
H	0.215625	0.070571	1.58388
anti-cis MACRO 2c TS
C	0.562184	0.016421	0.578094
H	0.233194	0.073263	1.60938
O	0.072657	-0.954444	-0.108585
O	-1.15342	-1.46427	0.487473
C	1.92118	0.483061	0.227072
C	2.64464	-0.18804	-0.668452
H	2.25321	-1.05652	-1.17628
H	3.65358	0.119968	-0.904843
O	-2.43704	0.261137	-0.617858
H	-3.28188	0.4565	-0.206193
H	-1.95948	-0.644476	-0.103567
O	-0.487436	1.54611	0.072327
H	-0.691754	2.0661	0.857382
H	-1.44551	1.06078	-0.253867
C	2.42178	1.68923	0.971916
H	1.86681	2.58176	0.681284
H	2.30878	1.56556	2.05154
H	3.47519	1.85971	0.761608
anti-cis MACRO 2d TS
C	0.497466	0.041652	0.540903
O	0.097576	-0.9874	-0.122569
O	-1.15806	-1.51559	0.394754
C	1.89335	0.498251	0.333027
C	2.68073	-0.125576	-0.543548
H	2.32752	-0.964041	-1.12537
H	3.70704	0.184524	-0.682334
O	-2.57413	0.361277	-0.206021
H	-3.01838	0.253265	-1.05018
H	-2.00439	-0.58389	0.038443
O	-0.449678	1.5534	-0.129389
H	-0.094411	1.67727	-1.01729
H	-1.45971	1.11802	-0.238744
C	2.33816	1.64464	1.19907
H	1.71002	2.52165	1.0437
H	2.26495	1.3819	2.25676
H	3.37159	1.90944	0.986765
H	0.042688	0.182958	1.51413
syn-trans MACRO 2a TS
C	-0.610062	-0.09648	0.63393
O	0.317217	-0.888969	1.06592
O	1.0899	-1.55084	0.028531
O	2.41816	0.439156	-0.37323
H	2.75408	0.506686	-1.26992
H	1.91057	-0.568988	-0.230127
O	0.284648	1.50683	0.136771
H	0.404868	2.00756	0.951508
H	1.28721	1.12719	-0.144544
C	-1.44513	-0.284418	-0.578565
C	-2.75771	-0.145233	-0.376838
H	-3.16871	0.108016	0.591032
H	-3.46423	-0.297839	-1.18078
C	-0.859165	-0.612833	-1.92098
H	-0.118877	0.133469	-2.20845
H	-0.353501	-1.57429	-1.89626
H	-1.64606	-0.62422	-2.67359
H	-1.14119	0.322794	1.48206
syn-trans MACRO 2b TS
C	-0.600317	-0.117787	0.657426
O	0.347958	-0.910746	1.03571
O	1.11194	-1.51659	-0.042414
O	2.35432	0.502598	-0.535956
H	3.13548	0.61559	0.010979
H	1.88781	-0.512923	-0.317235
O	0.304329	1.51609	0.305602
H	-0.141291	1.99289	-0.403246
H	1.28672	1.16721	-0.073219
C	-1.45307	-0.259845	-0.549546
C	-2.73565	0.072407	-0.36692
H	-3.10938	0.420772	0.586396
H	-3.45351	-0.011728	-1.171
C	-0.925266	-0.748997	-1.86944
H	-0.064212	-0.166874	-2.1955
H	-0.581111	-1.77682	-1.78737
H	-1.70688	-0.679705	-2.62501
H	-1.10822	0.271207	1.53155
syn-trans MACRO 2c TS
C	-0.595321	-0.121018	0.628333
O	0.364493	-0.915717	0.977647
O	1.13716	-1.4605	-0.1271
O	2.46272	0.567453	-0.250004
H	2.86879	0.722322	-1.1057
H	1.97	-0.452541	-0.243027
O	0.27139	1.50605	0.258722
H	-0.154941	1.92825	-0.49468
H	1.29875	1.19886	-0.030758
C	-1.48753	-0.27388	-0.550659
C	-2.75628	0.095055	-0.345126
H	-3.09516	0.481534	0.606505
H	-3.4976	0.005345	-1.12704
C	-1.01263	-0.824448	-1.8663
H	-0.174433	-0.250371	-2.25956
H	-0.649878	-1.84229	-1.74837
H	-1.82725	-0.801645	-2.58924
H	-1.08634	0.252229	1.51917
syn-trans MACRO 2d TS
C	-0.587413	-0.137305	0.630109
O	0.339805	-0.949886	1.02578
O	1.12643	-1.5521	-0.036736
O	2.29926	0.478345	-0.63149
H	3.13936	0.591725	-0.181267
H	1.85316	-0.546254	-0.361432
O	0.300464	1.52221	0.30102
H	0.476569	1.88913	1.1744
H	1.26961	1.16552	-0.098699
H	-1.14492	0.212822	1.49206
C	-1.3812	-0.230231	-0.619244
C	-2.69795	-0.084412	-0.448709
H	-3.13664	0.10823	0.520954
H	-3.37982	-0.168511	-1.2834
C	-0.756146	-0.474136	-1.9627
H	0.037235	0.245228	-2.16133
H	-0.303922	-1.4617	-2.00377
H	-1.51294	-0.381525	-2.74012
syn-cis MACRO 2a TS
C	0.189951	0.017247	0.340917
O	-0.350635	-0.980807	-0.284974
O	-1.72338	-1.2952	0.070872
C	-0.022093	0.435356	1.74572
C	-0.809294	-0.24738	2.57916
H	-1.41135	-1.07101	2.23286
H	-0.8427	0.024556	3.62622
O	-2.66712	0.727414	-0.887008
H	-3.35251	1.10083	-0.327448
H	-2.33288	-0.268641	-0.447393
O	-0.422858	1.5942	-0.540719
H	-0.006726	1.58054	-1.41059
H	-1.49326	1.30629	-0.710308
C	0.822991	1.60313	2.18602
H	1.88101	1.43382	1.97105
H	0.529375	2.51259	1.66315
H	0.71912	1.76487	3.25665
H	1.21178	0.1339	-0.010021
syn-cis MACRO 2b TS
C	-0.555892	0.504165	0.766567
O	0.109976	-0.537717	1.15676
O	0.378291	-1.52897	0.127145
O	2.23736	-0.230433	-0.725495
H	3.0301	-0.322911	-0.191201
H	1.45697	-0.956448	-0.35357
O	0.727579	1.57864	-0.110599
H	0.359113	1.88341	-0.947487
H	1.50553	0.817554	-0.388505
C	-1.69451	0.552277	-0.181549
C	-2.079	-0.492406	-0.917568
H	-1.52234	-1.41459	-0.907211
H	-2.96939	-0.418075	-1.52874
C	-2.44656	1.86245	-0.163989
H	-2.85453	2.07005	0.827862
H	-1.80479	2.70788	-0.420581
H	-3.27262	1.83898	-0.870906
H	-0.641175	1.18642	1.60649
syn-cis MACRO 2c TS
C	-0.559764	0.502796	0.752164
O	0.096074	-0.550372	1.12927
O	0.375358	-1.51498	0.077274
O	2.33981	-0.21517	-0.492102
H	2.67202	-0.347483	-1.38302
H	1.51242	-0.955183	-0.285648
O	0.709382	1.56422	-0.139694
H	0.335283	1.7991	-0.996069
H	1.52539	0.821856	-0.354621
C	-1.71091	0.563412	-0.182599
C	-2.11962	-0.483563	-0.901707
H	-1.57484	-1.41309	-0.887941
H	-3.01776	-0.405276	-1.50099
C	-2.445	1.88339	-0.164436
H	-2.83818	2.10135	0.831165
H	-1.79458	2.71866	-0.431868
H	-3.27989	1.86721	-0.861215
H	-0.634183	1.17774	1.59939
syn-cis MACRO 2d TS
C	-0.534706	0.629706	0.722739
O	0.001122	-0.390396	1.31916
O	0.280367	-1.54749	0.487252
O	1.87844	-0.476967	-0.984746
H	2.79101	-0.671201	-0.757763
H	1.17943	-1.07714	-0.297971
O	0.909506	1.57178	-0.107771
H	1.44448	1.88472	0.630461
H	1.45715	0.696288	-0.551556
H	-0.704379	1.41066	1.45881
C	-1.49728	0.630686	-0.400369
C	-1.98214	-0.497034	-0.923407
H	-1.60917	-1.46185	-0.623088
H	-2.76821	-0.446529	-1.66546
C	-1.97409	1.99928	-0.814522
H	-2.34443	2.57022	0.040575
H	-1.16179	2.5731	-1.25903
H	-2.78114	1.91614	-1.53898
anti-trans MACRO 1a Prod
C	0.505435	-0.120407	-0.073973
O	0.21627	0.9104	0.872924
O	1.42381	1.7179	0.985463
C	-0.723528	-0.997043	-0.105263
C	-0.657343	-2.22275	0.404345
H	0.253282	-2.60791	0.842826
H	-1.51551	-2.88112	0.398416
O	0.745187	0.402821	-1.35437
H	1.61614	0.81128	-1.34707
H	1.09499	2.56537	0.658283
C	-1.95925	-0.411452	-0.727003
H	-2.27693	0.484045	-0.19061
H	-1.76705	-0.115071	-1.7585
H	-2.77537	-1.13126	-0.71419
H	1.37839	-0.667844	0.286804
anti-trans MACRO 1b Prod
C	0.498458	-0.10261	-0.083617
O	0.197472	0.994041	0.766707
O	1.4157	1.75069	0.960385
C	-0.712763	-1.00746	-0.04842
C	-0.570397	-2.26603	0.3539
H	0.387541	-2.65581	0.669861
H	-1.40989	-2.94775	0.379486
O	0.837668	0.355545	-1.37843
H	0.0389	0.660614	-1.82205
H	1.52905	2.16363	0.090992
C	-2.0295	-0.423585	-0.485111
H	-2.30396	0.429893	0.135819
H	-1.99841	-0.072164	-1.52073
H	-2.81999	-1.16848	-0.421654
H	1.38884	-0.606407	0.28502
anti-cis MACRO 1a Prod
C	0.425056	-0.038116	0.080984
O	0.010803	1.2634	0.46712
O	1.22431	2.04225	0.641113
C	-0.793163	-0.93329	0.01529
C	-2.05104	-0.452663	0.098698
H	-2.25703	0.599757	0.222759
H	-2.90038	-1.12131	0.047194
O	1.05675	-0.038829	-1.17829
H	1.94852	0.302605	-1.06128
H	1.12091	2.68487	-0.07322
C	-0.469127	-2.39224	-0.159098
H	0.098305	-2.5567	-1.07606
H	0.143134	-2.76137	0.667886
H	-1.37882	-2.98785	-0.201033
H	1.12437	-0.400185	0.84227
anti-cis MACRO 1b Prod
C	-0.32396	0.113433	0.260658
O	-0.734732	-1.03656	-0.448196
O	-2.14669	-1.21696	-0.197806
C	1.18633	0.204614	0.217789
C	1.91758	-0.526512	-0.618849
H	1.47208	-1.24946	-1.28543
H	2.99431	-0.424394	-0.643152
O	-0.938643	1.27676	-0.274029
H	-0.49327	1.4905	-1.10249
H	-2.52938	-0.487224	-0.708406
C	1.77272	1.20127	1.18026
H	1.34237	2.19343	1.0354
H	1.56065	0.912686	2.21276
H	2.85213	1.26935	1.06078
H	-0.694506	0.046678	1.28391
syn-trans MACRO 1a Prod
C	-0.488492	-0.247434	-0.613127
O	-1.45182	0.332633	0.278219
O	-0.866025	1.51199	0.894924
C	0.676739	-0.898863	0.107713
C	0.697181	-2.22545	0.20392
H	-0.092097	-2.83847	-0.210455
H	1.50324	-2.74324	0.706157
O	-0.109718	0.647941	-1.618
H	0.534493	1.26449	-1.25623
H	-1.38643	2.203	0.464703
C	1.77035	-0.032754	0.672871
H	2.23516	0.586888	-0.099124
H	1.38706	0.639066	1.43994
H	2.55567	-0.648783	1.10668
H	-1.09596	-1.01492	-1.09156
syn-trans MACRO 1b Prod
C	-0.484555	-0.274213	-0.630861
O	-1.5389	0.191213	0.211247
O	-1.03313	1.19218	1.12971
C	0.710068	-0.852177	0.098148
C	0.719993	-2.15956	0.342681
H	-0.093346	-2.80426	0.036593
H	1.54049	-2.62677	0.869923
O	-0.052928	0.74185	-1.50579
H	-0.768516	0.939618	-2.11799
H	-1.07631	1.99118	0.586105
C	1.8324	0.064916	0.494343
H	2.20973	0.610836	-0.370428
H	1.49097	0.80346	1.21914
H	2.65052	-0.504142	0.932439
H	-1.00984	-1.06709	-1.17017
syn-cis MACRO 1a Prod
C	-0.700556	-0.18687	-0.108933
O	-0.978692	0.863368	0.811702
O	-0.104829	1.98542	0.504563
C	0.627929	-0.886316	0.116515
C	1.45247	-0.53975	1.09929
H	1.22985	0.277747	1.76727
H	2.37944	-1.07506	1.25655
O	-0.88087	0.223215	-1.43932
H	-0.105358	0.735094	-1.69477
H	-0.755868	2.61042	0.159074
C	0.898125	-2.03877	-0.814833
H	0.085425	-2.76923	-0.778614
H	0.971026	-1.71061	-1.85244
H	1.82297	-2.54514	-0.545792
H	-1.52093	-0.877319	0.10628
syn-cis MACRO 1b Prod
C	0.420151	0.188748	0.584025
O	0.926507	-1.13202	0.512554
O	0.97755	-1.56138	-0.871742
O	1.27345	1.08688	-0.100698
H	2.09227	1.16686	0.398815
H	1.67386	-0.988358	-1.22577
C	-1.00337	0.386379	0.106243
C	-1.81004	-0.648234	-0.098622
H	-1.46495	-1.66607	-0.003526
H	-2.84285	-0.49431	-0.380424
C	-1.44774	1.81804	-0.019392
H	-1.26094	2.37432	0.903148
H	-0.898654	2.33111	-0.808977
H	-2.51209	1.8714	-0.239939
H	0.468572	0.36783	1.66546
anti-trans MACRO 2a Prod
C	0.350779	0.084738	0.402446
O	-0.390332	-1.03661	-0.019863
O	-1.51322	-1.21813	0.875689
C	1.73445	-0.056218	-0.191175
C	2.79328	-0.010215	0.610426
H	2.69143	0.113905	1.67982
H	3.79841	-0.097462	0.220306
O	-3.09474	0.941425	-0.02559
H	-3.68933	1.33779	0.616491
H	-2.1974	-0.644681	0.472407
O	-0.284443	1.30925	0.014721
H	-0.156732	1.43063	-0.932827
H	-2.22741	1.35882	0.107429
C	1.8324	-0.243875	-1.68148
H	1.30155	-1.14321	-1.99514
H	1.39442	0.593686	-2.23277
H	2.87228	-0.325398	-1.99084
H	0.375944	0.111702	1.48809
anti-trans MACRO 2b Prod
C	0.48631	0.083358	0.64117
O	-0.348121	-0.993255	0.264262
O	-1.44974	-1.04202	1.20844
C	1.69075	0.027491	-0.267187
C	2.88359	-0.238936	0.254527
H	3.01386	-0.421871	1.31255
H	3.77015	-0.284393	-0.363397
O	-2.84754	0.722873	-0.475583
H	-3.10659	0.458065	-1.36211
H	-2.14731	-0.598857	0.682732
O	-0.181728	1.33206	0.469907
H	-0.631277	1.54132	1.29433
H	-1.94631	1.07393	-0.548797
C	1.45574	0.286731	-1.72842
H	0.765877	-0.447872	-2.14683
H	1.01367	1.27262	-1.87981
H	2.39003	0.238509	-2.28419
H	0.766574	-0.035441	1.68799
anti-trans MACRO 2c Prod
C	0.225666	0.313255	0.538527
H	0.077365	0.603212	1.5796
O	-0.210027	-0.995678	0.34718
O	-1.47103	-1.17107	1.04043
C	1.68433	0.367026	0.145718
C	2.56822	0.842409	1.01883
H	2.27358	1.16128	2.01002
H	3.61839	0.920817	0.77185
O	-2.85841	-0.265441	-1.21345
H	-3.70112	0.189756	-1.14194
H	-2.10509	-1.03066	0.305467
O	-0.567175	1.1766	-0.307647
H	-0.517084	2.07316	0.036824
H	-2.17217	0.415778	-1.12212
C	2.03727	-0.104345	-1.23597
H	1.79721	-1.16189	-1.35377
H	1.46409	0.438347	-1.98857
H	3.09799	0.036075	-1.43462
anti-trans MACRO 2d Prod
C	-0.40723	0.256894	-0.214472
O	-0.232902	-0.856733	0.630816
O	-0.514933	-2.06237	-0.119465
O	1.82285	-2.12107	-1.64223
H	2.7104	-2.24462	-1.29639
H	0.353059	-2.2608	-0.53086
O	0.747053	0.471871	-1.04104
H	1.40119	0.958813	-0.528935
H	1.65712	-1.1635	-1.63803
C	-0.700951	1.44677	0.670453
C	-1.7723	2.19317	0.423416
H	-2.44913	1.96439	-0.388257
H	-2.00734	3.0577	1.02962
C	0.254327	1.72024	1.80171
H	0.293832	0.873221	2.48721
H	1.27659	1.8909	1.45024
H	-0.049519	2.60596	2.35566
H	-1.21914	0.0532	-0.906154
anti-cis MACRO 2a Prod
C	0.29975	-0.127053	0.310778
O	-0.520915	-0.931235	-0.49035
O	-1.67596	-1.33029	0.284678
C	1.71363	-0.138824	-0.233385
C	2.0204	-0.71813	-1.39053
H	1.28013	-1.23124	-1.98512
H	3.0362	-0.70098	-1.76227
O	-3.02408	1.14402	0.229384
H	-3.58938	1.35306	0.977437
H	-2.29746	-0.588875	0.128186
O	-0.195966	1.22136	0.385425
H	-0.011999	1.63928	-0.464962
H	-2.12395	1.41132	0.480524
C	2.72568	0.553028	0.64
H	2.45235	1.59258	0.825454
H	2.79067	0.066113	1.61638
H	3.7126	0.52924	0.182396
H	0.260989	-0.490235	1.33696
anti-cis MACRO 2b Prod
C	0.28573	-0.032083	0.591393
O	-0.211438	-1.13601	-0.123849
O	-1.40487	-1.58985	0.562201
C	1.62245	0.372083	0.010244
C	2.20817	-0.319672	-0.96188
H	1.75106	-1.19469	-1.39734
H	3.17563	-0.020192	-1.34189
O	-2.8318	0.161572	-1.1024
H	-2.86154	0.002319	-2.04956
H	-2.09001	-1.19718	-0.018252
O	-0.607382	1.079	0.513677
H	-1.25988	0.979645	1.21443
H	-2.03107	0.684937	-0.942509
C	2.23841	1.58759	0.64645
H	1.61551	2.46869	0.49167
H	2.34089	1.45708	1.72698
H	3.22627	1.77891	0.232221
H	0.393464	-0.317621	1.64231
anti-cis MACRO 2c Prod
C	0.280516	-0.021255	0.61832
H	0.395729	-0.289883	1.67322
O	-0.223452	-1.13604	-0.074932
O	-1.42623	-1.55985	0.615245
C	1.61217	0.37339	0.021398
C	2.15998	-0.29567	-0.987665
H	1.67428	-1.14543	-1.44183
H	3.12316	-0.001199	-1.3822
O	-2.71426	0.073137	-1.27717
H	-3.50449	0.616019	-1.33037
H	-2.10093	-1.22345	-0.007718
O	-0.611029	1.09044	0.530874
H	-1.28609	0.965434	1.20568
H	-1.98911	0.664693	-1.02603
C	2.26379	1.55744	0.68106
H	1.6484	2.45133	0.576119
H	2.39785	1.38718	1.7526
H	3.24082	1.75192	0.243275
anti-cis MACRO 2d Prod
C	0.215006	0.056608	0.368912
O	-0.151569	-1.10287	-0.326989
O	-1.30714	-1.68814	0.319148
C	1.68975	0.337525	0.166049
C	2.43433	-0.375472	-0.674302
H	2.02751	-1.20571	-1.23107
H	3.48331	-0.148013	-0.809317
O	-3.19991	0.162212	-0.558448
H	-3.47989	0.288193	-1.46861
H	-2.04967	-1.21004	-0.108073
O	-0.56958	1.18931	-0.050726
H	-0.215613	1.47891	-0.90008
H	-2.45055	0.764525	-0.415518
C	2.23178	1.4738	0.991589
H	1.69527	2.40392	0.799809
H	2.12066	1.26259	2.05813
H	3.2882	1.63279	0.784967
H	-0.028667	-0.072803	1.4222
syn-trans MACRO 2a Prod
C	-0.562384	0.386594	0.713901
O	0.211758	-0.623511	1.33132
O	0.94447	-1.38535	0.338466
O	2.90083	0.573983	-0.319741
H	3.3377	0.530034	-1.17418
H	1.77478	-0.875074	0.264102
O	0.253396	1.47073	0.271123
H	0.608016	1.90344	1.05525
H	2.06474	1.04522	-0.459921
C	-1.44643	-0.070364	-0.42763
C	-2.68424	-0.461021	-0.138898
H	-3.06259	-0.457328	0.874747
H	-3.35658	-0.813104	-0.909212
C	-0.900949	-0.049874	-1.82756
H	-0.557557	0.949739	-2.09666
H	-0.052636	-0.727317	-1.9206
H	-1.66871	-0.351945	-2.53764
H	-1.17967	0.712256	1.55389
syn-trans MACRO 2b Prod
C	-0.455501	0.372724	0.547074
O	0.38827	-0.67073	1.01743
O	1.11737	-1.24668	-0.097538
O	3.08711	0.713227	0.28534
H	3.5759	0.748079	1.11186
H	1.97223	-0.778656	0.001608
O	0.300393	1.41405	-0.045296
H	0.394871	1.23009	-0.985818
H	2.27823	1.22963	0.427763
C	-1.60942	-0.09493	-0.317515
C	-2.82818	-0.107264	0.215737
H	-3.00659	0.201916	1.23693
H	-3.68858	-0.436446	-0.351059
C	-1.34654	-0.523963	-1.73643
H	-0.876031	0.268946	-2.32614
H	-0.679228	-1.38344	-1.76878
H	-2.28099	-0.777284	-2.23353
H	-0.841306	0.76985	1.48524
syn-trans MACRO 2c Prod
C	-0.48485	0.381317	0.487358
O	0.374887	-0.658392	0.937232
O	1.13194	-1.18038	-0.186302
O	3.04185	0.771463	0.495669
H	3.70885	1.27025	0.017813
H	1.98856	-0.736553	-0.027479
O	0.251505	1.43767	-0.102982
H	0.388099	1.22407	-1.03198
H	2.23416	1.30752	0.482938
C	-1.63951	-0.092917	-0.372238
C	-2.8596	-0.092018	0.158092
H	-3.03869	0.232186	1.1745
H	-3.72046	-0.424424	-0.406193
C	-1.37464	-0.545646	-1.78335
H	-0.895245	0.234627	-2.38239
H	-0.71384	-1.41076	-1.80037
H	-2.30895	-0.800283	-2.28009
H	-0.866896	0.76558	1.43207
syn-trans MACRO 2d Prod
C	-0.556841	0.348532	0.762471
O	0.23767	-0.684686	1.30931
O	0.926336	-1.41504	0.263387
O	2.82251	0.510625	-0.493074
H	3.55943	0.908014	-0.022467
H	1.74707	-0.894281	0.152735
O	0.239079	1.48462	0.407286
H	0.512728	1.90809	1.22694
H	2.05609	1.08717	-0.345423
H	-1.18564	0.604063	1.61754
C	-1.42154	-0.04283	-0.417521
C	-2.6434	-0.503332	-0.166383
H	-3.02095	-0.60184	0.842833
H	-3.30176	-0.813618	-0.966106
C	-0.876153	0.121505	-1.8077
H	-0.581945	1.1554	-1.99123
H	0.005778	-0.500708	-1.95552
H	-1.62792	-0.158251	-2.54351
syn-cis MACRO 2a Prod
C	0.878559	-0.108547	-0.224769
O	0.279758	-1.29414	-0.691552
O	-1.1239	-1.34297	-0.326764
C	0.823432	0.14865	1.26636
C	0.477198	-0.808437	2.11929
H	0.144361	-1.77798	1.78379
H	0.510682	-0.632077	3.18598
O	-2.24741	0.720732	-1.93851
H	-3.08791	1.05609	-1.61568
H	-1.54639	-0.84901	-1.05617
O	0.38617	1.03952	-0.916902
H	0.680034	0.974487	-1.83207
H	-1.55739	1.16586	-1.42313
C	1.29196	1.51013	1.70428
H	2.27961	1.74075	1.29623
H	0.620101	2.29263	1.35109
H	1.35051	1.56357	2.78966
H	1.92167	-0.278227	-0.519016
syn-cis MACRO 2b Prod
C	-0.192306	0.39988	0.57263
O	0.336365	-0.873833	0.884654
O	0.64768	-1.57441	-0.349492
O	3.17909	-0.364297	-0.299259
H	3.77662	-0.509038	0.439122
H	1.61425	-1.41961	-0.385543
O	0.720992	1.1646	-0.202282
H	0.603447	0.903826	-1.1237
H	2.6079	0.376923	-0.043493
C	-1.58573	0.402269	-0.025279
C	-2.2505	-0.723464	-0.262017
H	-1.8136	-1.6914	-0.072764
H	-3.25736	-0.696126	-0.657042
C	-2.17324	1.77025	-0.256693
H	-2.17151	2.35803	0.66526
H	-1.59857	2.34097	-0.987625
H	-3.19987	1.69489	-0.609314
H	-0.213892	0.877721	1.55587
syn-cis MACRO 2c Prod
C	-0.197442	0.395569	0.553564
O	0.324114	-0.88238	0.85727
O	0.647652	-1.56918	-0.382048
O	3.19314	-0.399433	-0.090216
H	3.88866	-0.142312	-0.700344
H	1.61896	-1.45662	-0.378382
O	0.717613	1.15962	-0.221082
H	0.611332	0.875588	-1.13688
H	2.61838	0.374391	0.014488
C	-1.59065	0.406484	-0.045293
C	-2.25582	-0.716274	-0.295173
H	-1.8203	-1.6863	-0.113107
H	-3.26183	-0.684432	-0.692073
C	-2.17616	1.7774	-0.263157
H	-2.17819	2.35371	0.666011
H	-1.59691	2.35609	-0.984099
H	-3.20128	1.70753	-0.621342
H	-0.215058	0.869007	1.53872
syn-cis MACRO 2d Prod
C	-0.245495	0.503085	0.741363
O	0.156954	-0.720981	1.30588
O	0.472291	-1.69305	0.276138
O	2.78029	-0.677034	-0.967735
H	3.67825	-0.453876	-0.710542
H	1.40108	-1.48214	0.057877
O	0.855565	1.193	0.138831
H	1.4272	1.492	0.853211
H	2.25628	0.133485	-0.87645
H	-0.549668	1.0536	1.6398
C	-1.40641	0.466759	-0.230268
C	-2.20939	-0.588355	-0.302667
H	-2.01953	-1.48965	0.25848
H	-3.07765	-0.574162	-0.947494
C	-1.64377	1.73409	-1.00621
H	-1.70264	2.60208	-0.344265
H	-0.828614	1.92916	-1.70323
H	-2.57405	1.66887	-1.56711
